# Supplementary material for: Impaired Autophagy in Krabbe Disease: The Role of BCL2 and Beclin-1 Phosphorylation
Source: Int J Mol Sci. 2023 Mar 22;24(6):5984. doi: 10.3390/ijms24065984 (PMC10051825; doi:10.3390/ijms24065984)
Supplement: Supplementary file 1 [file ijms-24-05984-s001.zip]

Archive with 1 entries (1 files):
- ijms-2144047-supplementary.pptx
